# Supplementary material for: Description of two new species of bat fleas of the genus Araeopsylla (Siphonaptera) from Kenya and Madagascar with notes on miscellaneous bat fleas
Source: Zookeys. 2016 Mar 15;(572):7–21. doi: 10.3897/zookeys.572.7823 (PMC4843984; doi:10.3897/zookeys.572.7823)
Supplement: XML Treatment for Araeopsylla martialis [file zookeys.572.7823-treatment3.xml]

<!DOCTYPE tp:taxon-treatment
  PUBLIC "-//TaxonX//DTD Taxonomic Treatment Publishing DTD v0 20100105//EN" "tax-treatment-NSO.dtd">
<tp:taxon-treatment xmlns:tp="http://www.plazi.org/taxpub"><tp:treatment-meta><kwd-group><label>Taxon classification</label><kwd><named-content content-type="kingdom">Animalia</named-content></kwd><kwd><named-content content-type="order">Siphonaptera</named-content></kwd><kwd><named-content content-type="family">Ischnopsyllidae</named-content></kwd></kwd-group><mixed-citation publication-type="journal"><person-group><name><surname>Hastriter</surname><given-names>Michael W.</given-names></name></person-group><article-title>Description of two new species of bat fleas of the genus <italic><tp:taxon-name><tp:taxon-name-part taxon-name-part-type="genus">Araeopsylla</tp:taxon-name-part></tp:taxon-name></italic> (<tp:taxon-name><tp:taxon-name-part taxon-name-part-type="order">Siphonaptera</tp:taxon-name-part></tp:taxon-name>) from Kenya and Madagascar with notes on miscellaneous bat fleas</article-title><source>Zookeys</source><day>15</day><month>3</month><year>2016</year><volume>2016</volume><issue>572</issue><fpage>7</fpage><lpage>21</lpage><pub-id pub-id-type="doi">10.3897/zookeys.572.7823</pub-id></mixed-citation></tp:treatment-meta><tp:nomenclature><tp:taxon-name>
              <tp:taxon-name-part taxon-name-part-type="genus">Araeopsylla</tp:taxon-name-part>
              <tp:taxon-name-part taxon-name-part-type="species">martialis</tp:taxon-name-part>
            </tp:taxon-name><tp:taxon-authority>(Rothschild, 1903)</tp:taxon-authority><tp:nomenclature-citation-list><tp:nomenclature-citation><tp:taxon-name><tp:taxon-name-part taxon-name-part-type="genus">Ceratophyllus</tp:taxon-name-part> <tp:taxon-name-part taxon-name-part-type="species">martialis</tp:taxon-name-part></tp:taxon-name><comment> Rothschild, 1903</comment></tp:nomenclature-citation><tp:nomenclature-citation><tp:taxon-name><tp:taxon-name-part taxon-name-part-type="genus">Ischnopsyllus</tp:taxon-name-part> <tp:taxon-name-part taxon-name-part-type="species">martialis</tp:taxon-name-part></tp:taxon-name><comment> Rothschild, 1906: 187–188</comment></tp:nomenclature-citation><tp:nomenclature-citation><tp:taxon-name><tp:taxon-name-part taxon-name-part-type="genus">Araeopsylla</tp:taxon-name-part> <tp:taxon-name-part taxon-name-part-type="species">martialis</tp:taxon-name-part></tp:taxon-name><comment> Jordan &amp; Rothschild, 1921: 146; <xref ref-type="bibr" rid="B11">Hopkins and Rothschild 1956</xref>: 323–325; <xref ref-type="bibr" rid="B17">Lumaret 1962</xref>: 12; <xref ref-type="bibr" rid="B14">Klein and Uilenberg 1966</xref>: 53; <xref ref-type="bibr" rid="B2">Beaucournu and Fain 1983</xref>: 458, 460, 465; <xref ref-type="bibr" rid="B3">Beaucournu and Fontenille 1993</xref>: 79; <xref ref-type="bibr" rid="B15">Lewis 2006</xref>: 44: <xref ref-type="bibr" rid="B18">Marcus 1961</xref>: 190.</comment></tp:nomenclature-citation></tp:nomenclature-citation-list></tp:nomenclature><tp:treatment-sec sec-type="Remarks"><title>Remarks.</title><p>Although <italic><tp:taxon-name><tp:taxon-name-part taxon-name-part-type="genus">Araeopsylla</tp:taxon-name-part></tp:taxon-name></italic> is generally collected only in very small numbers across its range, <italic><tp:taxon-name><tp:taxon-name-part taxon-name-part-type="genus">Araeopsylla</tp:taxon-name-part> <tp:taxon-name-part taxon-name-part-type="species">martialis</tp:taxon-name-part></tp:taxon-name></italic> is exceptional. Sixty-seven individual <italic><tp:taxon-name><tp:taxon-name-part taxon-name-part-type="genus">Mormopterus</tp:taxon-name-part> <tp:taxon-name-part taxon-name-part-type="species">jugularis</tp:taxon-name-part></tp:taxon-name></italic> specimens yielded one or more specimens of <italic><tp:taxon-name><tp:taxon-name-part taxon-name-part-type="genus">Araeopsylla</tp:taxon-name-part> <tp:taxon-name-part taxon-name-part-type="species">martialis</tp:taxon-name-part></tp:taxon-name></italic>. These were collected in three provinces of Madagascar (Fianarantosa, Toamasina, and Toliara). A total of 158 (64♂, 94♀) specimens were harvested from the 67 specimens of <italic><tp:taxon-name><tp:taxon-name-part taxon-name-part-type="genus">Mormopterus</tp:taxon-name-part> <tp:taxon-name-part taxon-name-part-type="species">jugularis</tp:taxon-name-part></tp:taxon-name></italic>, yielding a flea intensity of 2.4. One male specimen of <italic><tp:taxon-name><tp:taxon-name-part taxon-name-part-type="genus">Araeopsylla</tp:taxon-name-part> <tp:taxon-name-part taxon-name-part-type="species">martialis</tp:taxon-name-part></tp:taxon-name></italic> was collected from <italic><tp:taxon-name><tp:taxon-name-part taxon-name-part-type="genus">Rousettus</tp:taxon-name-part> <tp:taxon-name-part taxon-name-part-type="species">madagascarensis</tp:taxon-name-part></tp:taxon-name></italic>. Other species of bats did not harbor <italic><tp:taxon-name><tp:taxon-name-part taxon-name-part-type="genus">Araeopsylla</tp:taxon-name-part> <tp:taxon-name-part taxon-name-part-type="species">martialis</tp:taxon-name-part></tp:taxon-name></italic>. Its occurrence on a <italic><tp:taxon-name><tp:taxon-name-part taxon-name-part-type="genus">Rousettus</tp:taxon-name-part></tp:taxon-name></italic> sp. is likely an accidental association.</p></tp:treatment-sec><tp:treatment-sec sec-type="material"><title>Material examined</title><p>
              <bold>(<abbrev xmlns:xlink="http://www.w3.org/1999/xlink" content-type="institution" xlink:title="Brigham Young University flea collection" xlink:type="simple">BYUC</abbrev>). Madagascar, Fianarantsoa Province</bold>: Fianarantsoa église FLM (<named-content xmlns:xlink="http://www.w3.org/1999/xlink" content-type="dwc:verbatimCoordinates" xlink:type="simple">21°27'32"S, 47°04'36"E</named-content>), 1190 m, <italic><tp:taxon-name><tp:taxon-name-part taxon-name-part-type="genus">Mormopterus</tp:taxon-name-part> <tp:taxon-name-part taxon-name-part-type="species">jugularis</tp:taxon-name-part></tp:taxon-name></italic> ♂, 18 XI 2004, <abbrev xmlns:xlink="http://www.w3.org/1999/xlink" content-type="collector" xlink:title="Fanja H. Ratrimomanarivo" xlink:type="simple">FHR</abbrev>, 1♂, 1♀.</p><!--PageBreak--></tp:treatment-sec><ref-list><ref id="B11"><mixed-citation xmlns:xlink="http://www.w3.org/1999/xlink" xlink:type="simple">
          <person-group><name name-style="western"><surname>Hopkins</surname><given-names>GHE</given-names></name><name name-style="western"><surname>Rothschild</surname><given-names>M</given-names></name></person-group> (<year>1956</year>) <source>An illustrated catalogue of the Rothschild collection of fleas (<tp:taxon-name><tp:taxon-name-part taxon-name-part-type="order">Siphonaptera</tp:taxon-name-part></tp:taxon-name>) in the British Museum (Natural History)</source>, <volume>Volume II</volume>, <publisher-loc>London</publisher-loc>, <size units="page">445 pp</size>., 32 plates.</mixed-citation></ref><ref id="B17"><mixed-citation xmlns:xlink="http://www.w3.org/1999/xlink" xlink:type="simple">
          <person-group><name name-style="western"><surname>Lumaret</surname><given-names>R</given-names></name></person-group> (<year>1962</year>) <article-title>Faune de Madagascr XV, Insectes Siponapteres.</article-title> <source>Publications de L’Institute de Recherche Scientifique Tananarive - Tsimbazaza</source> <volume>107</volume>: <lpage>12</lpage>.</mixed-citation></ref><ref id="B14"><mixed-citation xmlns:xlink="http://www.w3.org/1999/xlink" xlink:type="simple">
          <person-group><name name-style="western"><surname>Klein</surname><given-names>JM</given-names></name><name name-style="western"><surname>Uilenberg</surname><given-names>G</given-names></name></person-group> (<year>1966</year>) <article-title>Données faunistiques et écologiques sur les puces de Madagascar (<tp:taxon-name><tp:taxon-name-part taxon-name-part-type="order">Siphonaptera</tp:taxon-name-part></tp:taxon-name>).</article-title> <source>Cahier O.R.S.T.O.</source>, <series>series Entomologie médicale</series> <volume>4</volume>: <fpage>31</fpage>–<lpage>60</lpage>.</mixed-citation></ref><ref id="B2"><mixed-citation xmlns:xlink="http://www.w3.org/1999/xlink" xlink:type="simple">
          <person-group><name name-style="western"><surname>Beaucournu</surname><given-names>J-C</given-names></name><name name-style="western"><surname>Fain</surname><given-names>A</given-names></name></person-group> (<year>1983</year>) <article-title>Notes sur les <tp:taxon-name><tp:taxon-name-part taxon-name-part-type="subfamily">Ischnopsyllinae</tp:taxon-name-part></tp:taxon-name> du continent Africain (<tp:taxon-name><tp:taxon-name-part taxon-name-part-type="order">Siphonaptera</tp:taxon-name-part></tp:taxon-name>).</article-title> <source>Revue de Zoologie africaine</source> <volume>97</volume>: <fpage>453</fpage>–<lpage>468</lpage>.</mixed-citation></ref><ref id="B3"><mixed-citation xmlns:xlink="http://www.w3.org/1999/xlink" xlink:type="simple">
          <person-group><name name-style="western"><surname>Beaucournu</surname><given-names>J-C</given-names></name><name name-style="western"><surname>Fontenille</surname><given-names>D</given-names></name></person-group> (<year>1993</year>) <article-title>Contribution a un catalogue des puces de Madagascar (<tp:taxon-name><tp:taxon-name-part taxon-name-part-type="class">Insecta</tp:taxon-name-part></tp:taxon-name>, <tp:taxon-name><tp:taxon-name-part taxon-name-part-type="order">Siphonaptera</tp:taxon-name-part></tp:taxon-name>).</article-title> <source>Archives de l’Institute Pasteur de Madagascar</source> <volume>59</volume>: <fpage>57</fpage>–<lpage>98</lpage>.</mixed-citation></ref><ref id="B15"><mixed-citation xmlns:xlink="http://www.w3.org/1999/xlink" xlink:type="simple">
          <person-group><name name-style="western"><surname>Lewis</surname><given-names>RE</given-names></name></person-group> (<year>2006</year>) <article-title>A catalog of primary types of bat fleas (<tp:taxon-name><tp:taxon-name-part taxon-name-part-type="order">Siphonaptera</tp:taxon-name-part></tp:taxon-name>: <tp:taxon-name><tp:taxon-name-part taxon-name-part-type="family">Ischnopsyllidae</tp:taxon-name-part></tp:taxon-name>) of the world.</article-title> <source>Bat research news</source> <volume>47</volume>(<issue>3</issue>): <fpage>43</fpage>–<lpage>60</lpage>. <ext-link xlink:type="simple" ext-link-type="uri" xlink:href="http://www.batresearchnews.org">http://www.batresearchnews.org</ext-link></mixed-citation></ref><ref id="B18"><mixed-citation xmlns:xlink="http://www.w3.org/1999/xlink" xlink:type="simple">
          <person-group><name name-style="western"><surname>Marcus</surname><given-names>T</given-names></name></person-group> (<year>1961</year>) <article-title>The bat fleas of Southern Africa (Siphonapt.: <tp:taxon-name><tp:taxon-name-part taxon-name-part-type="family">Ischnopsyllidae</tp:taxon-name-part></tp:taxon-name>).</article-title> <source>Journal of the Entomological Society of South Africa</source> <volume>24</volume>: <fpage>173</fpage>–<lpage>211</lpage>. <ext-link xlink:type="simple" ext-link-type="uri" xlink:href="http://content.ajarchive.org/cdm4/index_00128789.php?CISOROOT=/00128789">http://content.ajarchive.org/cdm4/index_00128789.php?CISOROOT=/00128789</ext-link></mixed-citation></ref></ref-list></tp:taxon-treatment>
