# Supplementary material for: Description of two new species of bat fleas of the genus Araeopsylla (Siphonaptera) from Kenya and Madagascar with notes on miscellaneous bat fleas
Source: Zookeys. 2016 Mar 15;(572):7–21. doi: 10.3897/zookeys.572.7823 (PMC4843984; doi:10.3897/zookeys.572.7823)
Supplement: XML Treatment for Dampfia grahami grahami [file zookeys.572.7823-treatment4.xml]

<!DOCTYPE tp:taxon-treatment
  PUBLIC "-//TaxonX//DTD Taxonomic Treatment Publishing DTD v0 20100105//EN" "tax-treatment-NSO.dtd">
<tp:taxon-treatment xmlns:tp="http://www.plazi.org/taxpub"><tp:treatment-meta><kwd-group><label>Taxon classification</label><kwd><named-content content-type="kingdom">Animalia</named-content></kwd><kwd><named-content content-type="order">Siphonaptera</named-content></kwd><kwd><named-content content-type="family">Ischnopsyllidae</named-content></kwd></kwd-group><mixed-citation publication-type="journal"><person-group><name><surname>Hastriter</surname><given-names>Michael W.</given-names></name></person-group><article-title>Description of two new species of bat fleas of the genus <italic><tp:taxon-name><tp:taxon-name-part taxon-name-part-type="genus">Araeopsylla</tp:taxon-name-part></tp:taxon-name></italic> (<tp:taxon-name><tp:taxon-name-part taxon-name-part-type="order">Siphonaptera</tp:taxon-name-part></tp:taxon-name>) from Kenya and Madagascar with notes on miscellaneous bat fleas</article-title><source>Zookeys</source><day>15</day><month>3</month><year>2016</year><volume>2016</volume><issue>572</issue><fpage>7</fpage><lpage>21</lpage><pub-id pub-id-type="doi">10.3897/zookeys.572.7823</pub-id></mixed-citation></tp:treatment-meta><tp:nomenclature><tp:taxon-name>
              <tp:taxon-name-part taxon-name-part-type="genus">Dampfia</tp:taxon-name-part>
              <tp:taxon-name-part taxon-name-part-type="species">grahami</tp:taxon-name-part>
              <tp:taxon-name-part taxon-name-part-type="subspecies">grahami</tp:taxon-name-part>
            </tp:taxon-name><tp:taxon-authority>(Waterston, 1915)</tp:taxon-authority><tp:nomenclature-citation-list><tp:nomenclature-citation><tp:taxon-name><tp:taxon-name-part taxon-name-part-type="genus">Ischnopsyllus</tp:taxon-name-part> <tp:taxon-name-part taxon-name-part-type="species">grahami</tp:taxon-name-part></tp:taxon-name><comment> Waterston, 1915: 115; <xref ref-type="bibr" rid="B8">Bedford 1932</xref>: 462.</comment></tp:nomenclature-citation><tp:nomenclature-citation><tp:taxon-name><tp:taxon-name-part taxon-name-part-type="genus">Dampfia</tp:taxon-name-part> <tp:taxon-name-part taxon-name-part-type="species">grahami</tp:taxon-name-part> <tp:taxon-name-part taxon-name-part-type="subspecies">grahami</tp:taxon-name-part></tp:taxon-name><comment><xref ref-type="bibr" rid="B23">Smit 1954</xref>: 148–149; <xref ref-type="bibr" rid="B24">Smit 1955</xref>: 215–216; <xref ref-type="bibr" rid="B11">Hopkins and Rothschild 1956</xref>: 312; <xref ref-type="bibr" rid="B18">Marcus 1961</xref>: 184–187; <xref ref-type="bibr" rid="B1">Beaucournu 2004</xref>: 205.</comment></tp:nomenclature-citation></tp:nomenclature-citation-list></tp:nomenclature><tp:treatment-sec sec-type="Remarks"><title>Remarks.</title><p>A total of 15 specimens (8♂, 7♀) was collected from four specimens of the Malagasy endemic <italic><tp:taxon-name><tp:taxon-name-part taxon-name-part-type="genus">Neoromicia</tp:taxon-name-part> <tp:taxon-name-part taxon-name-part-type="species">matroka</tp:taxon-name-part></tp:taxon-name></italic> (Thomas &amp; Schwann, 1905). This flea is not commonly collected and the only known existing records include the holotype ♂ from <italic><tp:taxon-name><tp:taxon-name-part taxon-name-part-type="genus">Eptesicus</tp:taxon-name-part> <tp:taxon-name-part taxon-name-part-type="species">capensis</tp:taxon-name-part></tp:taxon-name></italic> = <italic><tp:taxon-name><tp:taxon-name-part taxon-name-part-type="genus">Neoromicia</tp:taxon-name-part> <tp:taxon-name-part taxon-name-part-type="species">capensis</tp:taxon-name-part></tp:taxon-name></italic> (A. Smith, 1829) from Cape Town, South Africa, 3♀ specimens from Natal, and 2♀ from Orange Free State, South Africa (bat host species undetermined). <italic><tp:taxon-name><tp:taxon-name-part taxon-name-part-type="genus">Neoromicia</tp:taxon-name-part> <tp:taxon-name-part taxon-name-part-type="species">capensis</tp:taxon-name-part></tp:taxon-name></italic> is widely spread across sub-Saharan Africa. Although not found in Madagascar, <xref ref-type="bibr" rid="B9">Goodman et al. (2012)</xref> considered <italic><tp:taxon-name><tp:taxon-name-part taxon-name-part-type="genus">Neoromicia</tp:taxon-name-part> <tp:taxon-name-part taxon-name-part-type="species">capensis</tp:taxon-name-part></tp:taxon-name></italic> to be the closest ally and sister group to <italic><tp:taxon-name><tp:taxon-name-part taxon-name-part-type="genus">Neoromicia</tp:taxon-name-part> <tp:taxon-name-part taxon-name-part-type="species">matroka</tp:taxon-name-part></tp:taxon-name></italic>. The current specimens represent a new country and host record and substantially increase the known number of specimens available for study. The hosts for <italic><tp:taxon-name><tp:taxon-name-part taxon-name-part-type="genus">Dampfia</tp:taxon-name-part></tp:taxon-name></italic> are thus far restricted to the family <tp:taxon-name><tp:taxon-name-part taxon-name-part-type="family">Vespertilionidae</tp:taxon-name-part></tp:taxon-name>.</p></tp:treatment-sec><tp:treatment-sec sec-type="material"><title>Material examined</title><p>
              <bold>(<abbrev xmlns:xlink="http://www.w3.org/1999/xlink" content-type="institution" xlink:title="Brigham Young University flea collection" xlink:type="simple">BYUC</abbrev>). Madagascar, Toamasina Province</bold>: Andasibe, Ankazinina (<named-content xmlns:xlink="http://www.w3.org/1999/xlink" content-type="dwc:verbatimCoordinates" xlink:type="simple">18°56'38"S, 48°24'46"E</named-content>), 970 m, <italic><tp:taxon-name><tp:taxon-name-part taxon-name-part-type="genus">Eptesicus</tp:taxon-name-part> <tp:taxon-name-part taxon-name-part-type="species">matroka</tp:taxon-name-part></tp:taxon-name></italic> (Thomas &amp; Schwann, 1905) (RHF-58), 18 IX 2004, <abbrev xmlns:xlink="http://www.w3.org/1999/xlink" content-type="collector" xlink:title="Fanja H. Ratrimomanarivo" xlink:type="simple">FHR</abbrev>, 1♀.</p></tp:treatment-sec><ref-list><ref id="B8"><mixed-citation xmlns:xlink="http://www.w3.org/1999/xlink" xlink:type="simple">
          <person-group><name name-style="western"><surname>Bedford</surname><given-names>GAH</given-names></name></person-group> (<year>1932</year>) <source>A synoptic check-list and host-list of the ectoparasites found on South African <tp:taxon-name><tp:taxon-name-part taxon-name-part-type="class">Mammalia</tp:taxon-name-part></tp:taxon-name>, <tp:taxon-name><tp:taxon-name-part taxon-name-part-type="class">Aves</tp:taxon-name-part></tp:taxon-name>, and <tp:taxon-name><tp:taxon-name-part taxon-name-part-type="class">Reptilia</tp:taxon-name-part></tp:taxon-name></source>, <edition>2nd ed.</edition>, <source>18<sup>th</sup> Report of the Director of Veterinary Services and Animal Industry</source>, <publisher-loc>South Africa</publisher-loc>, <volume>223</volume>–<lpage>522</lpage>.</mixed-citation></ref><ref id="B23"><mixed-citation xmlns:xlink="http://www.w3.org/1999/xlink" xlink:type="simple">
          <person-group><name name-style="western"><surname>Smit</surname><given-names>FGAM</given-names></name></person-group> (<year>1954</year>) <article-title>New bat fleas (<tp:taxon-name><tp:taxon-name-part taxon-name-part-type="order">Siphonaptera</tp:taxon-name-part></tp:taxon-name>: <tp:taxon-name><tp:taxon-name-part taxon-name-part-type="family">Ischnopsyllidae</tp:taxon-name-part></tp:taxon-name>).</article-title> <source>Parasitology</source> <volume>44</volume>: <fpage>144</fpage>–<lpage>156</lpage>. doi: <ext-link xlink:type="simple" ext-link-type="doi" xlink:href="10.1017/S0031182000018850">10.1017/S0031182000018850</ext-link></mixed-citation></ref><ref id="B24"><mixed-citation xmlns:xlink="http://www.w3.org/1999/xlink" xlink:type="simple">
          <person-group><name name-style="western"><surname>Smit</surname><given-names>FGAM</given-names></name></person-group> (<year>1955</year>) <article-title>A list of African <tp:taxon-name><tp:taxon-name-part taxon-name-part-type="order">Siphonaptera</tp:taxon-name-part></tp:taxon-name> in the Natal Museum.</article-title> <source>Annals of the Natal Museum</source> <volume>13</volume>: <fpage>211</fpage>–<lpage>216</lpage>. <ext-link xlink:type="simple" ext-link-type="uri" xlink:href="http://content.ajarchive.org/cdm4/index_03040798.php?CISOROOT=/03040798">http://content.ajarchive.org/cdm4/index_03040798.php?CISOROOT=/03040798</ext-link></mixed-citation></ref><ref id="B11"><mixed-citation xmlns:xlink="http://www.w3.org/1999/xlink" xlink:type="simple">
          <person-group><name name-style="western"><surname>Hopkins</surname><given-names>GHE</given-names></name><name name-style="western"><surname>Rothschild</surname><given-names>M</given-names></name></person-group> (<year>1956</year>) <source>An illustrated catalogue of the Rothschild collection of fleas (<tp:taxon-name><tp:taxon-name-part taxon-name-part-type="order">Siphonaptera</tp:taxon-name-part></tp:taxon-name>) in the British Museum (Natural History)</source>, <volume>Volume II</volume>, <publisher-loc>London</publisher-loc>, <size units="page">445 pp</size>., 32 plates.</mixed-citation></ref><ref id="B18"><mixed-citation xmlns:xlink="http://www.w3.org/1999/xlink" xlink:type="simple">
          <person-group><name name-style="western"><surname>Marcus</surname><given-names>T</given-names></name></person-group> (<year>1961</year>) <article-title>The bat fleas of Southern Africa (Siphonapt.: <tp:taxon-name><tp:taxon-name-part taxon-name-part-type="family">Ischnopsyllidae</tp:taxon-name-part></tp:taxon-name>).</article-title> <source>Journal of the Entomological Society of South Africa</source> <volume>24</volume>: <fpage>173</fpage>–<lpage>211</lpage>. <ext-link xlink:type="simple" ext-link-type="uri" xlink:href="http://content.ajarchive.org/cdm4/index_00128789.php?CISOROOT=/00128789">http://content.ajarchive.org/cdm4/index_00128789.php?CISOROOT=/00128789</ext-link></mixed-citation></ref><ref id="B1"><mixed-citation xmlns:xlink="http://www.w3.org/1999/xlink" xlink:type="simple">
          <person-group><name name-style="western"><surname>Beaucournu</surname><given-names>J-C</given-names></name></person-group> (<year>2004</year>) <article-title>Catalogue des puces de la Région Afrotropicale (<tp:taxon-name><tp:taxon-name-part taxon-name-part-type="class">Insecta</tp:taxon-name-part></tp:taxon-name>-<tp:taxon-name><tp:taxon-name-part taxon-name-part-type="order">Siphonaptera</tp:taxon-name-part></tp:taxon-name>) (sous-région malgache exclue).</article-title> <source>Beiträge zur Entomologie</source> <volume>54</volume>: <fpage>185</fpage>–<lpage>239</lpage>. <ext-link xlink:type="simple" ext-link-type="uri" xlink:href="http://www.worldcat.org/title/beitrage-zur-entomologie/oclc/1519372">http://www.worldcat.org/title/beitrage-zur-entomologie/oclc/1519372</ext-link></mixed-citation></ref><ref id="B9"><mixed-citation xmlns:xlink="http://www.w3.org/1999/xlink" xlink:type="simple">
          <person-group><name name-style="western"><surname>Goodman</surname><given-names>SM</given-names></name><name name-style="western"><surname>Taylor</surname><given-names>PJ</given-names></name><name name-style="western"><surname>Ratrimomanarivo</surname><given-names>F</given-names></name><name name-style="western"><surname>Hoofer</surname><given-names>SR</given-names></name></person-group> (<year>2012</year>) <article-title>The genus <tp:taxon-name><tp:taxon-name-part taxon-name-part-type="genus">Neoromicia</tp:taxon-name-part></tp:taxon-name> (Family <tp:taxon-name><tp:taxon-name-part taxon-name-part-type="family">Vespertilionidae</tp:taxon-name-part></tp:taxon-name>) in Madagascar, with the description of a new species.</article-title> <source>Zootaxa</source> <volume>3250</volume>: <fpage>1</fpage>–<lpage>25</lpage>. <ext-link xlink:type="simple" ext-link-type="uri" xlink:href="http://www.mapress.com/zootaxa">http://www.mapress.com/zootaxa</ext-link></mixed-citation></ref></ref-list></tp:taxon-treatment>
