# Supplementary material for: Description of two new species of bat fleas of the genus Araeopsylla (Siphonaptera) from Kenya and Madagascar with notes on miscellaneous bat fleas
Source: Zookeys. 2016 Mar 15;(572):7–21. doi: 10.3897/zookeys.572.7823 (PMC4843984; doi:10.3897/zookeys.572.7823)
Supplement: XML Treatment for Lagaropsylla consularis [file zookeys.572.7823-treatment5.xml]

<!DOCTYPE tp:taxon-treatment
  PUBLIC "-//TaxonX//DTD Taxonomic Treatment Publishing DTD v0 20100105//EN" "tax-treatment-NSO.dtd">
<tp:taxon-treatment xmlns:tp="http://www.plazi.org/taxpub"><tp:treatment-meta><kwd-group><label>Taxon classification</label><kwd><named-content content-type="kingdom">Animalia</named-content></kwd><kwd><named-content content-type="order">Siphonaptera</named-content></kwd><kwd><named-content content-type="family">Ischnopsyllidae</named-content></kwd></kwd-group><mixed-citation publication-type="journal"><person-group><name><surname>Hastriter</surname><given-names>Michael W.</given-names></name></person-group><article-title>Description of two new species of bat fleas of the genus <italic><tp:taxon-name><tp:taxon-name-part taxon-name-part-type="genus">Araeopsylla</tp:taxon-name-part></tp:taxon-name></italic> (<tp:taxon-name><tp:taxon-name-part taxon-name-part-type="order">Siphonaptera</tp:taxon-name-part></tp:taxon-name>) from Kenya and Madagascar with notes on miscellaneous bat fleas</article-title><source>Zookeys</source><day>15</day><month>3</month><year>2016</year><volume>2016</volume><issue>572</issue><fpage>7</fpage><lpage>21</lpage><pub-id pub-id-type="doi">10.3897/zookeys.572.7823</pub-id></mixed-citation></tp:treatment-meta><tp:nomenclature><tp:taxon-name>
              <tp:taxon-name-part taxon-name-part-type="genus">Lagaropsylla</tp:taxon-name-part>
              <tp:taxon-name-part taxon-name-part-type="species">consularis</tp:taxon-name-part>
            </tp:taxon-name><tp:taxon-authority>Smit, 1957</tp:taxon-authority><tp:nomenclature-citation-list><tp:nomenclature-citation><tp:taxon-name><tp:taxon-name-part taxon-name-part-type="genus">Lagaropsylla</tp:taxon-name-part> <tp:taxon-name-part taxon-name-part-type="species">consularis</tp:taxon-name-part></tp:taxon-name><comment> Smit, 1957: 167, <xref ref-type="bibr" rid="B26">1958</xref>: 242; <xref ref-type="bibr" rid="B18">Marcus 1961</xref>: 201; <xref ref-type="bibr" rid="B28">Smit 1968</xref>: 13; <xref ref-type="bibr" rid="B12">Hubbard 1969</xref>: 55; <xref ref-type="bibr" rid="B20">Ribeiro 1974</xref>: 143; <xref ref-type="bibr" rid="B2">Beaucournu and Fain 1983</xref>: 454–455; <xref ref-type="bibr" rid="B4">Beaucournu and Guiguen 1991</xref>: 129; <xref ref-type="bibr" rid="B3">Beaucournu and Fontenille 1993</xref>: 80; <xref ref-type="bibr" rid="B6">Beaucournu and Kock 1994b</xref>: 199, <xref ref-type="bibr" rid="B7">1996</xref>: 164; <xref ref-type="bibr" rid="B1">Beaucournu 2004</xref>: 206; <xref ref-type="bibr" rid="B15">Lewis 2006</xref>: 48.</comment></tp:nomenclature-citation></tp:nomenclature-citation-list></tp:nomenclature><tp:treatment-sec sec-type="Remarks"><title>Remarks.</title><p>
              <italic><tp:taxon-name><tp:taxon-name-part taxon-name-part-type="genus">Lagaropsylla</tp:taxon-name-part> <tp:taxon-name-part taxon-name-part-type="species">consularis</tp:taxon-name-part></tp:taxon-name></italic> has been reported previously in Madagascar and is among the more common species in the genus, primarily parasitizing <italic><tp:taxon-name><tp:taxon-name-part taxon-name-part-type="genus">Chaerephon</tp:taxon-name-part> <tp:taxon-name-part taxon-name-part-type="species">pumilus</tp:taxon-name-part></tp:taxon-name></italic>. <italic><tp:taxon-name><tp:taxon-name-part taxon-name-part-type="genus">Chaerephon</tp:taxon-name-part> <tp:taxon-name-part taxon-name-part-type="species">pumilus</tp:taxon-name-part></tp:taxon-name></italic> has a broad range from Yemen to Senegal, south to South Africa and Madagascar. <italic><tp:taxon-name><tp:taxon-name-part taxon-name-part-type="genus">Neoromicia</tp:taxon-name-part> <tp:taxon-name-part taxon-name-part-type="species">somalicus</tp:taxon-name-part></tp:taxon-name></italic> (Thomas, 1901) from which <italic><tp:taxon-name><tp:taxon-name-part taxon-name-part-type="genus">Lagaropsylla</tp:taxon-name-part> <tp:taxon-name-part taxon-name-part-type="species">consularis</tp:taxon-name-part></tp:taxon-name></italic> was collected in Kenya, is also found in Madagascar. Reported primarily on molossid bats, <italic><tp:taxon-name><tp:taxon-name-part taxon-name-part-type="genus">Lagaropsylla</tp:taxon-name-part> <tp:taxon-name-part taxon-name-part-type="species">consularis</tp:taxon-name-part></tp:taxon-name></italic> has also been documented on hipposiderid and vespertilionid bats (<xref ref-type="bibr" rid="B1">Beaucournu 2004</xref> and <xref ref-type="bibr" rid="B25">Smit 1957</xref>).</p></tp:treatment-sec><tp:treatment-sec sec-type="material"><title>Material examined</title><p>
              <bold>(<abbrev xmlns:xlink="http://www.w3.org/1999/xlink" content-type="institution" xlink:title="Brigham Young University flea collection" xlink:type="simple">BYUC</abbrev>). Kenya</bold>: Rift Valley, Maji Moto, <italic><tp:taxon-name><tp:taxon-name-part taxon-name-part-type="genus">Neoromicia</tp:taxon-name-part> <tp:taxon-name-part taxon-name-part-type="species">somalicus</tp:taxon-name-part></tp:taxon-name></italic> (<named-content xmlns:xlink="http://www.w3.org/1999/xlink" content-type="dwc:institutional_code" xlink:type="simple">USNM</named-content>-436733), 23 XIII 1968, <abbrev xmlns:xlink="http://www.w3.org/1999/xlink" content-type="collector" xlink:title="B.J. Hayward" xlink:type="simple">BJH</abbrev>-5592, 2♂, 2♀. <bold>Madagascar, Toamasina Province</bold>: Beforona, Bureau de Poste (<named-content xmlns:xlink="http://www.w3.org/1999/xlink" content-type="dwc:verbatimCoordinates" xlink:type="simple">18°53'21"S, 48°34'39"E</named-content>), 560 m, <italic><tp:taxon-name><tp:taxon-name-part taxon-name-part-type="genus">Chaerephon</tp:taxon-name-part> <tp:taxon-name-part taxon-name-part-type="species">pumilus</tp:taxon-name-part></tp:taxon-name></italic> ♂ (RHF-84), 21 IX 2004, <abbrev xmlns:xlink="http://www.w3.org/1999/xlink" content-type="collector" xlink:title="Fanja H. Ratrimomanarivo" xlink:type="simple">FHR</abbrev>, 1♂, 1♀; same data except Anjiro village (<named-content xmlns:xlink="http://www.w3.org/1999/xlink" content-type="dwc:verbatimCoordinates" xlink:type="simple">18°53'40.31"S, 47°58'24.06"E</named-content>), <italic><tp:taxon-name><tp:taxon-name-part taxon-name-part-type="genus">Chaerephon</tp:taxon-name-part> <tp:taxon-name-part taxon-name-part-type="species">pumilis</tp:taxon-name-part></tp:taxon-name></italic> ♂ (RHF-502), 5 II 2005, 1♂, 1♀.</p><!--PageBreak--></tp:treatment-sec><ref-list><ref id="B26"><mixed-citation xmlns:xlink="http://www.w3.org/1999/xlink" xlink:type="simple">
          <person-group><name name-style="western"><surname>Smit</surname><given-names>FGAM</given-names></name></person-group> (<year>1958</year>) <article-title>A new bat-flea from Borneo and Malaya.</article-title> <source>Entomologische Berichten</source> <volume>18</volume>: <fpage>236</fpage>–<lpage>242</lpage>.</mixed-citation></ref><ref id="B18"><mixed-citation xmlns:xlink="http://www.w3.org/1999/xlink" xlink:type="simple">
          <person-group><name name-style="western"><surname>Marcus</surname><given-names>T</given-names></name></person-group> (<year>1961</year>) <article-title>The bat fleas of Southern Africa (Siphonapt.: <tp:taxon-name><tp:taxon-name-part taxon-name-part-type="family">Ischnopsyllidae</tp:taxon-name-part></tp:taxon-name>).</article-title> <source>Journal of the Entomological Society of South Africa</source> <volume>24</volume>: <fpage>173</fpage>–<lpage>211</lpage>. <ext-link xlink:type="simple" ext-link-type="uri" xlink:href="http://content.ajarchive.org/cdm4/index_00128789.php?CISOROOT=/00128789">http://content.ajarchive.org/cdm4/index_00128789.php?CISOROOT=/00128789</ext-link></mixed-citation></ref><ref id="B28"><mixed-citation xmlns:xlink="http://www.w3.org/1999/xlink" xlink:type="simple">
          <person-group><name name-style="western"><surname>Smit</surname><given-names>FGAM</given-names></name></person-group> (<year>1968</year>) <article-title><tp:taxon-name><tp:taxon-name-part taxon-name-part-type="order">Siphonaptera</tp:taxon-name-part></tp:taxon-name>.</article-title> <source>Exploration du Parc National Albert</source>, <series>Series 2</series>, <volume>21</volume>(<issue>1</issue>): <fpage>3</fpage>–<lpage>16</lpage>.</mixed-citation></ref><ref id="B12"><mixed-citation xmlns:xlink="http://www.w3.org/1999/xlink" xlink:type="simple">
          <person-group><name name-style="western"><surname>Hubbard</surname><given-names>CA</given-names></name></person-group> (<year>1969</year>) <article-title>Tanzania bat fleas, how they were secured.</article-title> <source>Entomological News</source> <volume>80</volume>: <lpage>55</lpage>.</mixed-citation></ref><ref id="B20"><mixed-citation xmlns:xlink="http://www.w3.org/1999/xlink" xlink:type="simple">
          <person-group><name name-style="western"><surname>Ribiero</surname><given-names>H</given-names></name></person-group> (<year>1974</year>) <source>Sifonápteros de Angola (<tp:taxon-name><tp:taxon-name-part taxon-name-part-type="class">Insecta</tp:taxon-name-part></tp:taxon-name>, <tp:taxon-name><tp:taxon-name-part taxon-name-part-type="order">Siphonaptera</tp:taxon-name-part></tp:taxon-name>), estudo sistemático e dados bioecológicos interessando á epidemiologia da peste.</source> <publisher-name>Dissertation</publisher-name>, <publisher-loc>Instituto de Hygiene e Medicina Tropical, Lisboa</publisher-loc>, <size units="page">202 pp</size>.</mixed-citation></ref><ref id="B2"><mixed-citation xmlns:xlink="http://www.w3.org/1999/xlink" xlink:type="simple">
          <person-group><name name-style="western"><surname>Beaucournu</surname><given-names>J-C</given-names></name><name name-style="western"><surname>Fain</surname><given-names>A</given-names></name></person-group> (<year>1983</year>) <article-title>Notes sur les <tp:taxon-name><tp:taxon-name-part taxon-name-part-type="subfamily">Ischnopsyllinae</tp:taxon-name-part></tp:taxon-name> du continent Africain (<tp:taxon-name><tp:taxon-name-part taxon-name-part-type="order">Siphonaptera</tp:taxon-name-part></tp:taxon-name>).</article-title> <source>Revue de Zoologie africaine</source> <volume>97</volume>: <fpage>453</fpage>–<lpage>468</lpage>.</mixed-citation></ref><ref id="B4"><mixed-citation xmlns:xlink="http://www.w3.org/1999/xlink" xlink:type="simple">
          <person-group><name name-style="western"><surname>Beaucournu</surname><given-names>J-C</given-names></name><name name-style="western"><surname>Guiguen</surname><given-names>C</given-names></name></person-group> (<year>1991</year>) <article-title>Liste commentée des puces D’Éthiopie (<tp:taxon-name><tp:taxon-name-part taxon-name-part-type="class">Insecta</tp:taxon-name-part></tp:taxon-name>, <tp:taxon-name><tp:taxon-name-part taxon-name-part-type="order">Siphonaptera</tp:taxon-name-part></tp:taxon-name>).</article-title> <source>Annales de Parasitologie Humaine et Comparee (Paris)</source> <volume>66</volume>: <fpage>126</fpage>–<lpage>133</lpage>. <ext-link xlink:type="simple" ext-link-type="uri" xlink:href="http://www.worldcat.org/title/annales-de-parasitologie-humaine-et-comparee/oclc/1481278">http://www.worldcat.org/title/annales-de-parasitologie-humaine-et-comparee/oclc/1481278</ext-link></mixed-citation></ref><ref id="B3"><mixed-citation xmlns:xlink="http://www.w3.org/1999/xlink" xlink:type="simple">
          <person-group><name name-style="western"><surname>Beaucournu</surname><given-names>J-C</given-names></name><name name-style="western"><surname>Fontenille</surname><given-names>D</given-names></name></person-group> (<year>1993</year>) <article-title>Contribution a un catalogue des puces de Madagascar (<tp:taxon-name><tp:taxon-name-part taxon-name-part-type="class">Insecta</tp:taxon-name-part></tp:taxon-name>, <tp:taxon-name><tp:taxon-name-part taxon-name-part-type="order">Siphonaptera</tp:taxon-name-part></tp:taxon-name>).</article-title> <source>Archives de l’Institute Pasteur de Madagascar</source> <volume>59</volume>: <fpage>57</fpage>–<lpage>98</lpage>.</mixed-citation></ref><ref id="B6"><mixed-citation xmlns:xlink="http://www.w3.org/1999/xlink" xlink:type="simple">
          <person-group><name name-style="western"><surname>Beaucournu</surname><given-names>J-C</given-names></name><name name-style="western"><surname>Kock</surname><given-names>D</given-names></name></person-group> (<year>1994b</year>) <article-title>Le genre <italic><tp:taxon-name><tp:taxon-name-part taxon-name-part-type="genus">Lagaropsylla</tp:taxon-name-part></tp:taxon-name></italic> Jordan and Rothschild, 1921 (<tp:taxon-name><tp:taxon-name-part taxon-name-part-type="order">Siphonaptera</tp:taxon-name-part></tp:taxon-name>: <tp:taxon-name><tp:taxon-name-part taxon-name-part-type="family">Ischnopsyllidae</tp:taxon-name-part></tp:taxon-name>).</article-title> <source>Annales de la Société Entomologique de France</source> <volume>30</volume>: <fpage>193</fpage>–<lpage>207</lpage>. <ext-link xlink:type="simple" ext-link-type="uri" xlink:href="http://www.biodiversitylibrary.org/bibliography/8188">http://www.biodiversitylibrary.org/bibliography/8188</ext-link></mixed-citation></ref><ref id="B7"><mixed-citation xmlns:xlink="http://www.w3.org/1999/xlink" xlink:type="simple">
          <person-group><name name-style="western"><surname>Beaucournu</surname><given-names>J-C</given-names></name><name name-style="western"><surname>Kock</surname><given-names>D</given-names></name></person-group> (<year>1996</year>) <article-title>Notes sur les <tp:taxon-name><tp:taxon-name-part taxon-name-part-type="subfamily">Ischnopsyllinae</tp:taxon-name-part></tp:taxon-name> du Continent Africain, III. Complements a la repartition des espèce (<tp:taxon-name><tp:taxon-name-part taxon-name-part-type="class">Insecta</tp:taxon-name-part></tp:taxon-name>: <tp:taxon-name><tp:taxon-name-part taxon-name-part-type="order">Siphonaptera</tp:taxon-name-part></tp:taxon-name>: <tp:taxon-name><tp:taxon-name-part taxon-name-part-type="family">Ischnopsyllidae</tp:taxon-name-part></tp:taxon-name>).</article-title> <source>Senckenbergiana biologica</source> <volume>75</volume>: <fpage>163</fpage>–<lpage>169</lpage>. <ext-link xlink:type="simple" ext-link-type="uri" xlink:href="http://www.senckenberg.de/root/index.php?page_id=946">http://www.senckenberg.de/root/index.php?page_id=946</ext-link></mixed-citation></ref><ref id="B1"><mixed-citation xmlns:xlink="http://www.w3.org/1999/xlink" xlink:type="simple">
          <person-group><name name-style="western"><surname>Beaucournu</surname><given-names>J-C</given-names></name></person-group> (<year>2004</year>) <article-title>Catalogue des puces de la Région Afrotropicale (<tp:taxon-name><tp:taxon-name-part taxon-name-part-type="class">Insecta</tp:taxon-name-part></tp:taxon-name>-<tp:taxon-name><tp:taxon-name-part taxon-name-part-type="order">Siphonaptera</tp:taxon-name-part></tp:taxon-name>) (sous-région malgache exclue).</article-title> <source>Beiträge zur Entomologie</source> <volume>54</volume>: <fpage>185</fpage>–<lpage>239</lpage>. <ext-link xlink:type="simple" ext-link-type="uri" xlink:href="http://www.worldcat.org/title/beitrage-zur-entomologie/oclc/1519372">http://www.worldcat.org/title/beitrage-zur-entomologie/oclc/1519372</ext-link></mixed-citation></ref><ref id="B15"><mixed-citation xmlns:xlink="http://www.w3.org/1999/xlink" xlink:type="simple">
          <person-group><name name-style="western"><surname>Lewis</surname><given-names>RE</given-names></name></person-group> (<year>2006</year>) <article-title>A catalog of primary types of bat fleas (<tp:taxon-name><tp:taxon-name-part taxon-name-part-type="order">Siphonaptera</tp:taxon-name-part></tp:taxon-name>: <tp:taxon-name><tp:taxon-name-part taxon-name-part-type="family">Ischnopsyllidae</tp:taxon-name-part></tp:taxon-name>) of the world.</article-title> <source>Bat research news</source> <volume>47</volume>(<issue>3</issue>): <fpage>43</fpage>–<lpage>60</lpage>. <ext-link xlink:type="simple" ext-link-type="uri" xlink:href="http://www.batresearchnews.org">http://www.batresearchnews.org</ext-link></mixed-citation></ref><ref id="B25"><mixed-citation xmlns:xlink="http://www.w3.org/1999/xlink" xlink:type="simple">
          <person-group><name name-style="western"><surname>Smit</surname><given-names>FGAM</given-names></name></person-group> (<year>1957</year>) <article-title>The African species of the bat-flea genus <tp:taxon-name><tp:taxon-name-part taxon-name-part-type="genus">Lagaropsylla</tp:taxon-name-part></tp:taxon-name>.</article-title> <source>Revue de Zoologie et de Botanique Africaines</source> <volume>55</volume>: <fpage>163</fpage>–<lpage>172</lpage>.</mixed-citation></ref></ref-list></tp:taxon-treatment>
