# Supplementary material for: Description of two new species of bat fleas of the genus Araeopsylla (Siphonaptera) from Kenya and Madagascar with notes on miscellaneous bat fleas
Source: Zookeys. 2016 Mar 15;(572):7–21. doi: 10.3897/zookeys.572.7823 (PMC4843984; doi:10.3897/zookeys.572.7823)
Supplement: XML Treatment for Lagaropsylla hoogstraali [file zookeys.572.7823-treatment6.xml]

<!DOCTYPE tp:taxon-treatment
  PUBLIC "-//TaxonX//DTD Taxonomic Treatment Publishing DTD v0 20100105//EN" "tax-treatment-NSO.dtd">
<tp:taxon-treatment xmlns:tp="http://www.plazi.org/taxpub"><tp:treatment-meta><kwd-group><label>Taxon classification</label><kwd><named-content content-type="kingdom">Animalia</named-content></kwd><kwd><named-content content-type="order">Siphonaptera</named-content></kwd><kwd><named-content content-type="family">Ischnopsyllidae</named-content></kwd></kwd-group><mixed-citation publication-type="journal"><person-group><name><surname>Hastriter</surname><given-names>Michael W.</given-names></name></person-group><article-title>Description of two new species of bat fleas of the genus <italic><tp:taxon-name><tp:taxon-name-part taxon-name-part-type="genus">Araeopsylla</tp:taxon-name-part></tp:taxon-name></italic> (<tp:taxon-name><tp:taxon-name-part taxon-name-part-type="order">Siphonaptera</tp:taxon-name-part></tp:taxon-name>) from Kenya and Madagascar with notes on miscellaneous bat fleas</article-title><source>Zookeys</source><day>15</day><month>3</month><year>2016</year><volume>2016</volume><issue>572</issue><fpage>7</fpage><lpage>21</lpage><pub-id pub-id-type="doi">10.3897/zookeys.572.7823</pub-id></mixed-citation></tp:treatment-meta><tp:nomenclature><tp:taxon-name>
              <tp:taxon-name-part taxon-name-part-type="genus">Lagaropsylla</tp:taxon-name-part>
              <tp:taxon-name-part taxon-name-part-type="species">hoogstraali</tp:taxon-name-part>
            </tp:taxon-name><tp:taxon-authority>Smit, 1957</tp:taxon-authority><tp:nomenclature-citation-list><tp:nomenclature-citation><tp:taxon-name><tp:taxon-name-part taxon-name-part-type="genus">Lagaropsylla</tp:taxon-name-part> <tp:taxon-name-part taxon-name-part-type="species">hoogstraali</tp:taxon-name-part></tp:taxon-name><comment> Smit, 1957: 171–172, <xref ref-type="bibr" rid="B27">1964</xref>: 44.</comment></tp:nomenclature-citation><tp:nomenclature-citation><tp:taxon-name><tp:taxon-name-part taxon-name-part-type="genus">Lagaropsylla</tp:taxon-name-part> <tp:taxon-name-part taxon-name-part-type="species">traubi</tp:taxon-name-part></tp:taxon-name><comment> Klein, 1967: 127–131; <xref ref-type="bibr" rid="B29">Smit and Wright 1978</xref>: 41; <xref ref-type="bibr" rid="B16">Lewis and Lewis 1990</xref>: 156. (Synonym).</comment></tp:nomenclature-citation><tp:nomenclature-citation><tp:taxon-name><tp:taxon-name-part taxon-name-part-type="genus">Lagaropsylla</tp:taxon-name-part> <tp:taxon-name-part taxon-name-part-type="species">hoogstraali</tp:taxon-name-part></tp:taxon-name><comment> Ribeiro, 1974: 144; <xref ref-type="bibr" rid="B2">Beaucournu and Fain 1983</xref>: 455; <xref ref-type="bibr" rid="B3">Beaucournu and Fontenille 1993</xref>: 79–80; <xref ref-type="bibr" rid="B1">Beaucournu 2004</xref>: 207; <xref ref-type="bibr" rid="B15">Lewis 2006</xref>: 48.</comment></tp:nomenclature-citation></tp:nomenclature-citation-list></tp:nomenclature><tp:treatment-sec sec-type="Remarks"><title>Remarks.</title><p>
              <italic><tp:taxon-name><tp:taxon-name-part taxon-name-part-type="genus">Lagaropsylla</tp:taxon-name-part> <tp:taxon-name-part taxon-name-part-type="species">hoogstraali</tp:taxon-name-part></tp:taxon-name></italic> has been documented in Angola, Rwanda, Sudan, Zaire and Madagascar. Although there are few collections of this flea, most have been collected from <italic><tp:taxon-name><tp:taxon-name-part taxon-name-part-type="genus">Mops</tp:taxon-name-part> <tp:taxon-name-part taxon-name-part-type="species">midas</tp:taxon-name-part></tp:taxon-name></italic> (Sundevall, 1843), a broadly distributed bat in continental Africa and Madagascar. <xref ref-type="bibr" rid="B19">Ratrimomanarivo et al. (2007)</xref> concluded that the subspecific populations of <italic><tp:taxon-name><tp:taxon-name-part taxon-name-part-type="genus">Mops</tp:taxon-name-part> <tp:taxon-name-part taxon-name-part-type="species">midas</tp:taxon-name-part></tp:taxon-name></italic> in continental Africa and Madagascar were invalid. The flea <italic><tp:taxon-name><tp:taxon-name-part taxon-name-part-type="genus">Lagaropsylla</tp:taxon-name-part> <tp:taxon-name-part taxon-name-part-type="species">hoogstraali</tp:taxon-name-part></tp:taxon-name></italic> occurring on <italic><tp:taxon-name><tp:taxon-name-part taxon-name-part-type="genus">Mops</tp:taxon-name-part> <tp:taxon-name-part taxon-name-part-type="species">midas</tp:taxon-name-part></tp:taxon-name></italic> in both regions would support the conclusions of <xref ref-type="bibr" rid="B19">Ratrimomanarivo et al. (2007)</xref>.</p></tp:treatment-sec><tp:treatment-sec sec-type="material"><title>Material examined</title><p>
              <bold>(<abbrev xmlns:xlink="http://www.w3.org/1999/xlink" content-type="institution" xlink:title="Brigham Young University flea collection" xlink:type="simple">BYUC</abbrev>). Madagascar, Mahajanga Province</bold>: Ambondromamy, Cite de la Gendarmerie (<named-content xmlns:xlink="http://www.w3.org/1999/xlink" content-type="dwc:verbatimCoordinates" xlink:type="simple">16°26'03"S, 47°09'26"E</named-content>), 50 m, <italic><tp:taxon-name><tp:taxon-name-part taxon-name-part-type="genus">Mops</tp:taxon-name-part> <tp:taxon-name-part taxon-name-part-type="species">midas</tp:taxon-name-part> <tp:taxon-name-part taxon-name-part-type="subspecies">miarensis</tp:taxon-name-part></tp:taxon-name></italic> = <italic><tp:taxon-name><tp:taxon-name-part taxon-name-part-type="genus">Mops</tp:taxon-name-part> <tp:taxon-name-part taxon-name-part-type="species">midas</tp:taxon-name-part></tp:taxon-name></italic> ♀ (RHF-823), 13 III 2005, <abbrev xmlns:xlink="http://www.w3.org/1999/xlink" content-type="collector" xlink:title="Fanja H. Ratrimomanarivo" xlink:type="simple">FHR</abbrev>, 1♂; same data except <italic><tp:taxon-name><tp:taxon-name-part taxon-name-part-type="genus">Mops</tp:taxon-name-part> <tp:taxon-name-part taxon-name-part-type="species">midas</tp:taxon-name-part></tp:taxon-name></italic> ♂ (RHF-824), 1♂; and <italic><tp:taxon-name><tp:taxon-name-part taxon-name-part-type="genus">Mops</tp:taxon-name-part> <tp:taxon-name-part taxon-name-part-type="species">midas</tp:taxon-name-part></tp:taxon-name></italic> ♂ (RHF-825), 1♀. <bold>Toliara Province</bold>: Sakaraha, EPP (<named-content xmlns:xlink="http://www.w3.org/1999/xlink" content-type="dwc:verbatimCoordinates" xlink:type="simple">22°54'26"S, 44°31'48"E</named-content>). 480 m, <italic><tp:taxon-name><tp:taxon-name-part taxon-name-part-type="genus">Mops</tp:taxon-name-part> <tp:taxon-name-part taxon-name-part-type="species">midas</tp:taxon-name-part></tp:taxon-name></italic> ♂ (RHF-262), 20 X 2004, <abbrev xmlns:xlink="http://www.w3.org/1999/xlink" content-type="collector" xlink:title="Fanja H. Ratrimomanarivo" xlink:type="simple">FHR</abbrev>, 1♀.</p></tp:treatment-sec><ref-list><ref id="B27"><mixed-citation xmlns:xlink="http://www.w3.org/1999/xlink" xlink:type="simple">
          <person-group><name name-style="western"><surname>Smit</surname><given-names>FGAM</given-names></name></person-group> (<year>1964</year>) <article-title><tp:taxon-name><tp:taxon-name-part taxon-name-part-type="order">Siphonaptera</tp:taxon-name-part></tp:taxon-name>. Parc National de la Garamba.</article-title> – <source>Mission H. de Saeger</source> <volume>44</volume>(<issue>2</issue>): <fpage>41</fpage>–<lpage>47</lpage>.</mixed-citation></ref><ref id="B29"><mixed-citation xmlns:xlink="http://www.w3.org/1999/xlink" xlink:type="simple">
          <person-group><name name-style="western"><surname>Smit</surname><given-names>FGAM</given-names></name><name name-style="western"><surname>Wright</surname><given-names>AM</given-names></name></person-group> (<year>1978</year>) <source>A list of code numbers of species and subspecies of <tp:taxon-name><tp:taxon-name-part taxon-name-part-type="order">Siphonaptera</tp:taxon-name-part></tp:taxon-name>.</source> <publisher-name>Department of Entomology, British Museum (Natural History)</publisher-name>, <publisher-loc>London</publisher-loc>, <size units="page">49 pp</size>. [mimeographed]</mixed-citation></ref><ref id="B16"><mixed-citation xmlns:xlink="http://www.w3.org/1999/xlink" xlink:type="simple">
          <person-group><name name-style="western"><surname>Lewis</surname><given-names>RE</given-names></name><name name-style="western"><surname>Lewis</surname><given-names>JH</given-names></name></person-group> (<year>1990</year>) <source>Catalogue of invalid genus-group and species-group names in <tp:taxon-name><tp:taxon-name-part taxon-name-part-type="order">Siphonaptera</tp:taxon-name-part></tp:taxon-name> (<tp:taxon-name><tp:taxon-name-part taxon-name-part-type="class">Insecta</tp:taxon-name-part></tp:taxon-name>).</source> <comment>Theses Zoologicae</comment>, <volume>Volume II</volume>, <publisher-name>Koeltz Scientific Books</publisher-name>, <publisher-loc>Koenigstein</publisher-loc>, <size units="page">263 pp</size>. ISBN <isbn>3-87429-302-5</isbn></mixed-citation></ref><ref id="B2"><mixed-citation xmlns:xlink="http://www.w3.org/1999/xlink" xlink:type="simple">
          <person-group><name name-style="western"><surname>Beaucournu</surname><given-names>J-C</given-names></name><name name-style="western"><surname>Fain</surname><given-names>A</given-names></name></person-group> (<year>1983</year>) <article-title>Notes sur les <tp:taxon-name><tp:taxon-name-part taxon-name-part-type="subfamily">Ischnopsyllinae</tp:taxon-name-part></tp:taxon-name> du continent Africain (<tp:taxon-name><tp:taxon-name-part taxon-name-part-type="order">Siphonaptera</tp:taxon-name-part></tp:taxon-name>).</article-title> <source>Revue de Zoologie africaine</source> <volume>97</volume>: <fpage>453</fpage>–<lpage>468</lpage>.</mixed-citation></ref><ref id="B3"><mixed-citation xmlns:xlink="http://www.w3.org/1999/xlink" xlink:type="simple">
          <person-group><name name-style="western"><surname>Beaucournu</surname><given-names>J-C</given-names></name><name name-style="western"><surname>Fontenille</surname><given-names>D</given-names></name></person-group> (<year>1993</year>) <article-title>Contribution a un catalogue des puces de Madagascar (<tp:taxon-name><tp:taxon-name-part taxon-name-part-type="class">Insecta</tp:taxon-name-part></tp:taxon-name>, <tp:taxon-name><tp:taxon-name-part taxon-name-part-type="order">Siphonaptera</tp:taxon-name-part></tp:taxon-name>).</article-title> <source>Archives de l’Institute Pasteur de Madagascar</source> <volume>59</volume>: <fpage>57</fpage>–<lpage>98</lpage>.</mixed-citation></ref><ref id="B1"><mixed-citation xmlns:xlink="http://www.w3.org/1999/xlink" xlink:type="simple">
          <person-group><name name-style="western"><surname>Beaucournu</surname><given-names>J-C</given-names></name></person-group> (<year>2004</year>) <article-title>Catalogue des puces de la Région Afrotropicale (<tp:taxon-name><tp:taxon-name-part taxon-name-part-type="class">Insecta</tp:taxon-name-part></tp:taxon-name>-<tp:taxon-name><tp:taxon-name-part taxon-name-part-type="order">Siphonaptera</tp:taxon-name-part></tp:taxon-name>) (sous-région malgache exclue).</article-title> <source>Beiträge zur Entomologie</source> <volume>54</volume>: <fpage>185</fpage>–<lpage>239</lpage>. <ext-link xlink:type="simple" ext-link-type="uri" xlink:href="http://www.worldcat.org/title/beitrage-zur-entomologie/oclc/1519372">http://www.worldcat.org/title/beitrage-zur-entomologie/oclc/1519372</ext-link></mixed-citation></ref><ref id="B15"><mixed-citation xmlns:xlink="http://www.w3.org/1999/xlink" xlink:type="simple">
          <person-group><name name-style="western"><surname>Lewis</surname><given-names>RE</given-names></name></person-group> (<year>2006</year>) <article-title>A catalog of primary types of bat fleas (<tp:taxon-name><tp:taxon-name-part taxon-name-part-type="order">Siphonaptera</tp:taxon-name-part></tp:taxon-name>: <tp:taxon-name><tp:taxon-name-part taxon-name-part-type="family">Ischnopsyllidae</tp:taxon-name-part></tp:taxon-name>) of the world.</article-title> <source>Bat research news</source> <volume>47</volume>(<issue>3</issue>): <fpage>43</fpage>–<lpage>60</lpage>. <ext-link xlink:type="simple" ext-link-type="uri" xlink:href="http://www.batresearchnews.org">http://www.batresearchnews.org</ext-link></mixed-citation></ref><ref id="B19"><mixed-citation xmlns:xlink="http://www.w3.org/1999/xlink" xlink:type="simple">
          <person-group><name name-style="western"><surname>Ratrimomanarivo</surname><given-names>FH</given-names></name><name name-style="western"><surname>Vivian</surname><given-names>J</given-names></name><name name-style="western"><surname>Goodman</surname><given-names>SM</given-names></name><name name-style="western"><surname>Lamb</surname><given-names>JM</given-names></name></person-group> (<year>2007</year>) <article-title>Morphological and molecular assessment of the specific status of <italic><tp:taxon-name><tp:taxon-name-part taxon-name-part-type="genus">Mops</tp:taxon-name-part> <tp:taxon-name-part taxon-name-part-type="species">midas</tp:taxon-name-part></tp:taxon-name></italic> (<tp:taxon-name><tp:taxon-name-part taxon-name-part-type="order">Chiroptera</tp:taxon-name-part></tp:taxon-name>: <tp:taxon-name><tp:taxon-name-part taxon-name-part-type="family">Molossidae</tp:taxon-name-part></tp:taxon-name>) from Madagascar and Africa.</article-title> <source>African Zoology</source> <volume>42</volume>: <fpage>237</fpage>–<lpage>263</lpage>. doi: <ext-link xlink:type="simple" ext-link-type="doi" xlink:href="10.3377/1562-7020(2007)42[237:MAMAOT]2.0.CO;2">10.3377/1562-7020(2007)42[237:MAMAOT]2.0.CO;2</ext-link></mixed-citation></ref></ref-list></tp:taxon-treatment>
