# Supplementary material for: Description of two new species of bat fleas of the genus Araeopsylla (Siphonaptera) from Kenya and Madagascar with notes on miscellaneous bat fleas
Source: Zookeys. 2016 Mar 15;(572):7–21. doi: 10.3897/zookeys.572.7823 (PMC4843984; doi:10.3897/zookeys.572.7823)
Supplement: XML Treatment for Lagaropsylla idae [file zookeys.572.7823-treatment7.xml]

<!DOCTYPE tp:taxon-treatment
  PUBLIC "-//TaxonX//DTD Taxonomic Treatment Publishing DTD v0 20100105//EN" "tax-treatment-NSO.dtd">
<tp:taxon-treatment xmlns:tp="http://www.plazi.org/taxpub"><tp:treatment-meta><kwd-group><label>Taxon classification</label><kwd><named-content content-type="kingdom">Animalia</named-content></kwd><kwd><named-content content-type="order">Siphonaptera</named-content></kwd><kwd><named-content content-type="family">Ischnopsyllidae</named-content></kwd></kwd-group><mixed-citation publication-type="journal"><person-group><name><surname>Hastriter</surname><given-names>Michael W.</given-names></name></person-group><article-title>Description of two new species of bat fleas of the genus <italic><tp:taxon-name><tp:taxon-name-part taxon-name-part-type="genus">Araeopsylla</tp:taxon-name-part></tp:taxon-name></italic> (<tp:taxon-name><tp:taxon-name-part taxon-name-part-type="order">Siphonaptera</tp:taxon-name-part></tp:taxon-name>) from Kenya and Madagascar with notes on miscellaneous bat fleas</article-title><source>Zookeys</source><day>15</day><month>3</month><year>2016</year><volume>2016</volume><issue>572</issue><fpage>7</fpage><lpage>21</lpage><pub-id pub-id-type="doi">10.3897/zookeys.572.7823</pub-id></mixed-citation></tp:treatment-meta><tp:nomenclature><tp:taxon-name>
              <tp:taxon-name-part taxon-name-part-type="genus">Lagaropsylla</tp:taxon-name-part>
              <tp:taxon-name-part taxon-name-part-type="species">idae</tp:taxon-name-part>
            </tp:taxon-name><tp:taxon-authority>Smit, 1957</tp:taxon-authority><tp:nomenclature-citation-list><tp:nomenclature-citation><tp:taxon-name><tp:taxon-name-part taxon-name-part-type="genus">Lagaropsylla</tp:taxon-name-part> <tp:taxon-name-part taxon-name-part-type="species">idae</tp:taxon-name-part></tp:taxon-name><comment> Smit, 1957: 165–167; <xref ref-type="bibr" rid="B18">Marcus 1961</xref>: 196–199; <xref ref-type="bibr" rid="B27">Smit 1964</xref>: 44; <xref ref-type="bibr" rid="B28">1968</xref>: 13–14.</comment></tp:nomenclature-citation><tp:nomenclature-citation><tp:taxon-name><tp:taxon-name-part taxon-name-part-type="genus">Lagaropsylla</tp:taxon-name-part> <tp:taxon-name-part taxon-name-part-type="species">setzeri</tp:taxon-name-part></tp:taxon-name><comment> Segerman, 1970: 3–5; <xref ref-type="bibr" rid="B29">Smit and Wright 1978</xref>: 43; <xref ref-type="bibr" rid="B16">Lewis and Lewis 1990</xref>: 139. (Synonym)</comment></tp:nomenclature-citation><tp:nomenclature-citation><tp:taxon-name><tp:taxon-name-part taxon-name-part-type="genus">Lagaropsylla</tp:taxon-name-part> <tp:taxon-name-part taxon-name-part-type="species">idae</tp:taxon-name-part></tp:taxon-name><comment> Ribiero, 1974: 144; <xref ref-type="bibr" rid="B2">Beaucournu and Fain 1983</xref>: 455; <xref ref-type="bibr" rid="B4">Beaucournu and Guiguen 1991</xref>: 129; <xref ref-type="bibr" rid="B6">Beaucournu and Kock 1994b</xref>: 199, <xref ref-type="bibr" rid="B7">1996</xref>: 164; <xref ref-type="bibr" rid="B1">Beaucournu 2004</xref>: 207; <xref ref-type="bibr" rid="B15">Lewis 2006</xref>: 48.</comment></tp:nomenclature-citation></tp:nomenclature-citation-list></tp:nomenclature><tp:treatment-sec sec-type="Remarks"><title>Remarks.</title><p>
              <xref ref-type="bibr" rid="B1">Beaucournu (2004)</xref> suggested that <italic><tp:taxon-name><tp:taxon-name-part taxon-name-part-type="genus">Mops</tp:taxon-name-part> <tp:taxon-name-part taxon-name-part-type="species">condylurus</tp:taxon-name-part></tp:taxon-name></italic> (A. Smith, 1833) is the principle host of <italic><tp:taxon-name><tp:taxon-name-part taxon-name-part-type="genus">Lagaropsylla</tp:taxon-name-part> <tp:taxon-name-part taxon-name-part-type="species">idae</tp:taxon-name-part></tp:taxon-name></italic>. Specimens of <italic><tp:taxon-name><tp:taxon-name-part taxon-name-part-type="genus">Lagaropsylla</tp:taxon-name-part> <tp:taxon-name-part taxon-name-part-type="species">idae</tp:taxon-name-part></tp:taxon-name></italic> in my collection from Ghana and Kenya were also collected from <italic><tp:taxon-name><tp:taxon-name-part taxon-name-part-type="genus">Mops</tp:taxon-name-part> <tp:taxon-name-part taxon-name-part-type="species">condylurus</tp:taxon-name-part></tp:taxon-name></italic>. This host is widely distributed across Africa but is not found in Madagascar. <italic><tp:taxon-name><tp:taxon-name-part taxon-name-part-type="genus">Mops</tp:taxon-name-part> <tp:taxon-name-part taxon-name-part-type="species">leucostigma</tp:taxon-name-part></tp:taxon-name></italic>, endemic to Madagascar, is very closely allied to the mainland species <italic><tp:taxon-name><tp:taxon-name-part taxon-name-part-type="genus">Mops</tp:taxon-name-part> <tp:taxon-name-part taxon-name-part-type="species">condylurus</tp:taxon-name-part></tp:taxon-name></italic>. A total of 147 specimens (64♂, 83♀) to include those listed in the “Materials examined” section below and those preserved in alcohol in the <named-content xmlns:xlink="http://www.w3.org/1999/xlink" content-type="dwc:institutional_code" xlink:type="simple">FMNH</named-content> was collected from 28 specimens of <italic><tp:taxon-name><tp:taxon-name-part taxon-name-part-type="genus">Mops</tp:taxon-name-part> <tp:taxon-name-part taxon-name-part-type="species">leucostigma</tp:taxon-name-part></tp:taxon-name></italic>, yielding a flea intensity of 5.3 fleas per host. An average of 5+ fleas per host is a very high flea intensity for any bat flea, as bat fleas in general, are usually found in extremely low numbers. <italic><tp:taxon-name><tp:taxon-name-part taxon-name-part-type="genus">Mops</tp:taxon-name-part> <tp:taxon-name-part taxon-name-part-type="species">leucostigma</tp:taxon-name-part></tp:taxon-name></italic> is the preferred host of <italic><tp:taxon-name><tp:taxon-name-part taxon-name-part-type="genus">Lagaropsylla</tp:taxon-name-part> <tp:taxon-name-part taxon-name-part-type="species">idae</tp:taxon-name-part></tp:taxon-name></italic> in Madagascar and it was not collected from any other bat species in Madagascar.</p><!--PageBreak--></tp:treatment-sec><tp:treatment-sec sec-type="material"><title>Material examined</title><p>
              <bold>(<abbrev xmlns:xlink="http://www.w3.org/1999/xlink" content-type="institution" xlink:title="Brigham Young University flea collection" xlink:type="simple">BYUC</abbrev>). Ghana, Eastern Region</bold>: Teshi, Accra Plains (<named-content xmlns:xlink="http://www.w3.org/1999/xlink" content-type="dwc:verbatimCoordinates" xlink:type="simple">05°34"N, 00°00'6"W</named-content>), <italic><tp:taxon-name><tp:taxon-name-part taxon-name-part-type="genus">Mops</tp:taxon-name-part> <tp:taxon-name-part taxon-name-part-type="species">condylurus</tp:taxon-name-part></tp:taxon-name></italic> (<named-content xmlns:xlink="http://www.w3.org/1999/xlink" content-type="dwc:institutional_code" xlink:type="simple">USNM</named-content>-412535), 26 XI 1967, <abbrev xmlns:xlink="http://www.w3.org/1999/xlink" content-type="collector" xlink:title="C.B. Robbins" xlink:type="simple">CBR</abbrev>-1931, 2♂; Volta, Denu (<named-content xmlns:xlink="http://www.w3.org/1999/xlink" content-type="dwc:verbatimCoordinates" xlink:type="simple">06°06’N, 00°10'9"E</named-content>), <italic><tp:taxon-name><tp:taxon-name-part taxon-name-part-type="genus">Mops</tp:taxon-name-part> <tp:taxon-name-part taxon-name-part-type="species">condylurus</tp:taxon-name-part></tp:taxon-name></italic> (<named-content xmlns:xlink="http://www.w3.org/1999/xlink" content-type="dwc:institutional_code" xlink:type="simple">USNM</named-content>-412667), 31 VIII 1967, <abbrev xmlns:xlink="http://www.w3.org/1999/xlink" content-type="collector" xlink:title="A. Kofi" xlink:type="simple">AK</abbrev>-138, 1♂, 1♀. <bold>Kenya, Eastern Region</bold>: Mtoto Andei (<named-content xmlns:xlink="http://www.w3.org/1999/xlink" content-type="dwc:verbatimCoordinates" xlink:type="simple">02°41’S, 03°8'08"E</named-content>), <italic><tp:taxon-name><tp:taxon-name-part taxon-name-part-type="genus">Chaerephon</tp:taxon-name-part> <tp:taxon-name-part taxon-name-part-type="species">pumilus</tp:taxon-name-part></tp:taxon-name></italic> (Cretzschmar, 1830) (<named-content xmlns:xlink="http://www.w3.org/1999/xlink" content-type="dwc:institutional_code" xlink:type="simple">USNM</named-content>-437019), 9 VII 1968, <abbrev xmlns:xlink="http://www.w3.org/1999/xlink" content-type="collector" xlink:title="B.J. Hayward" xlink:type="simple">BJH</abbrev>-4846, 1♂; same data except <italic><tp:taxon-name><tp:taxon-name-part taxon-name-part-type="genus">Mops</tp:taxon-name-part> <tp:taxon-name-part taxon-name-part-type="species">condylurus</tp:taxon-name-part></tp:taxon-name></italic> (<named-content xmlns:xlink="http://www.w3.org/1999/xlink" content-type="dwc:institutional_code" xlink:type="simple">USNM</named-content>-437225), <abbrev xmlns:xlink="http://www.w3.org/1999/xlink" content-type="collector" xlink:title="B.J. Hayward" xlink:type="simple">BJH</abbrev>-4844, 1♀; Kiboko (<named-content xmlns:xlink="http://www.w3.org/1999/xlink" content-type="dwc:verbatimCoordinates" xlink:type="simple">02°12’S, 03°7'42"E</named-content>), <italic><tp:taxon-name><tp:taxon-name-part taxon-name-part-type="genus">Mops</tp:taxon-name-part> <tp:taxon-name-part taxon-name-part-type="species">condylurus</tp:taxon-name-part></tp:taxon-name></italic> (<named-content xmlns:xlink="http://www.w3.org/1999/xlink" content-type="dwc:institutional_code" xlink:type="simple">USNM</named-content>-437181), 4 VII 1968, <abbrev xmlns:xlink="http://www.w3.org/1999/xlink" content-type="collector" xlink:title="B.J. Hayward" xlink:type="simple">BJH</abbrev>-4684, 1♂. <bold>Kenya, Rift Valley</bold>: Maji Moto, <italic><tp:taxon-name><tp:taxon-name-part taxon-name-part-type="genus">Nycticeinops</tp:taxon-name-part> <tp:taxon-name-part taxon-name-part-type="species">schlieffeni</tp:taxon-name-part></tp:taxon-name></italic> (Peters, 1859) (<named-content xmlns:xlink="http://www.w3.org/1999/xlink" content-type="dwc:institutional_code" xlink:type="simple">USNM</named-content>-436774), 24 VIII 1968, <abbrev xmlns:xlink="http://www.w3.org/1999/xlink" content-type="collector" xlink:title="B.J. Hayward" xlink:type="simple">BJH</abbrev>-5610, 1♂, 2♀. <bold>Madagascar, Toamasina Province</bold>: Andasibe, Bureau du Poste (<named-content xmlns:xlink="http://www.w3.org/1999/xlink" content-type="dwc:verbatimCoordinates" xlink:type="simple">18°55'18"S, 48°25'18"E</named-content>), 950 m, <italic><tp:taxon-name><tp:taxon-name-part taxon-name-part-type="genus">Mops</tp:taxon-name-part> <tp:taxon-name-part taxon-name-part-type="species">leucostigman</tp:taxon-name-part></tp:taxon-name></italic> ♂ G.M. Allen, 1918 (RHF-13), 14 IX 2004, <abbrev xmlns:xlink="http://www.w3.org/1999/xlink" content-type="collector" xlink:title="Fanja H. Ratrimomanarivo" xlink:type="simple">FHR</abbrev>, 1♀; Anjiro, Andranoalina (<named-content xmlns:xlink="http://www.w3.org/1999/xlink" content-type="dwc:verbatimCoordinates" xlink:type="simple">18°52'57"S, 47°58'15"E</named-content>), 850 m, <italic><tp:taxon-name><tp:taxon-name-part taxon-name-part-type="genus">Mops</tp:taxon-name-part> <tp:taxon-name-part taxon-name-part-type="species">leucostigma</tp:taxon-name-part></tp:taxon-name></italic> ♂ (RHF-532), 7 II 2005, <abbrev xmlns:xlink="http://www.w3.org/1999/xlink" content-type="collector" xlink:title="Fanja H. Ratrimomanarivo" xlink:type="simple">FHR</abbrev>, 1♂. <bold>Toliara Province</bold>: Sakaraha, Bureau Eau et Forets (<named-content xmlns:xlink="http://www.w3.org/1999/xlink" content-type="dwc:verbatimCoordinates" xlink:type="simple">22°54'34"S, 44°31'20"E</named-content>), 470 m, <italic><tp:taxon-name><tp:taxon-name-part taxon-name-part-type="genus">Mops</tp:taxon-name-part> <tp:taxon-name-part taxon-name-part-type="species">leucostigma</tp:taxon-name-part></tp:taxon-name></italic> ♂ (RHF-202), 15 X 2004, <abbrev xmlns:xlink="http://www.w3.org/1999/xlink" content-type="collector" xlink:title="Fanja H. Ratrimomanarivo" xlink:type="simple">FHR</abbrev>, 1♀, same data except <italic><tp:taxon-name><tp:taxon-name-part taxon-name-part-type="genus">Mops</tp:taxon-name-part> <tp:taxon-name-part taxon-name-part-type="species">leucostigma</tp:taxon-name-part></tp:taxon-name></italic> ♀ (RHF-206), 1♂; Andranovory, Hòpital (<named-content xmlns:xlink="http://www.w3.org/1999/xlink" content-type="dwc:verbatimCoordinates" xlink:type="simple">23°08'37"S, 44°08'41"E</named-content>), 500 m, <italic><tp:taxon-name><tp:taxon-name-part taxon-name-part-type="genus">Mops</tp:taxon-name-part> <tp:taxon-name-part taxon-name-part-type="species">leucostigma</tp:taxon-name-part></tp:taxon-name></italic> ♂ (RHF-179), 13 X 2004, <abbrev xmlns:xlink="http://www.w3.org/1999/xlink" content-type="collector" xlink:title="Fanja H. Ratrimomanarivo" xlink:type="simple">FHR</abbrev>, 1♂, same data except <italic><tp:taxon-name><tp:taxon-name-part taxon-name-part-type="genus">Mops</tp:taxon-name-part> <tp:taxon-name-part taxon-name-part-type="species">leucostigma</tp:taxon-name-part></tp:taxon-name></italic> ♂ (RHF-181), 1♀.</p></tp:treatment-sec><ref-list><ref id="B18"><mixed-citation xmlns:xlink="http://www.w3.org/1999/xlink" xlink:type="simple">
          <person-group><name name-style="western"><surname>Marcus</surname><given-names>T</given-names></name></person-group> (<year>1961</year>) <article-title>The bat fleas of Southern Africa (Siphonapt.: <tp:taxon-name><tp:taxon-name-part taxon-name-part-type="family">Ischnopsyllidae</tp:taxon-name-part></tp:taxon-name>).</article-title> <source>Journal of the Entomological Society of South Africa</source> <volume>24</volume>: <fpage>173</fpage>–<lpage>211</lpage>. <ext-link xlink:type="simple" ext-link-type="uri" xlink:href="http://content.ajarchive.org/cdm4/index_00128789.php?CISOROOT=/00128789">http://content.ajarchive.org/cdm4/index_00128789.php?CISOROOT=/00128789</ext-link></mixed-citation></ref><ref id="B27"><mixed-citation xmlns:xlink="http://www.w3.org/1999/xlink" xlink:type="simple">
          <person-group><name name-style="western"><surname>Smit</surname><given-names>FGAM</given-names></name></person-group> (<year>1964</year>) <article-title><tp:taxon-name><tp:taxon-name-part taxon-name-part-type="order">Siphonaptera</tp:taxon-name-part></tp:taxon-name>. Parc National de la Garamba.</article-title> – <source>Mission H. de Saeger</source> <volume>44</volume>(<issue>2</issue>): <fpage>41</fpage>–<lpage>47</lpage>.</mixed-citation></ref><ref id="B28"><mixed-citation xmlns:xlink="http://www.w3.org/1999/xlink" xlink:type="simple">
          <person-group><name name-style="western"><surname>Smit</surname><given-names>FGAM</given-names></name></person-group> (<year>1968</year>) <article-title><tp:taxon-name><tp:taxon-name-part taxon-name-part-type="order">Siphonaptera</tp:taxon-name-part></tp:taxon-name>.</article-title> <source>Exploration du Parc National Albert</source>, <series>Series 2</series>, <volume>21</volume>(<issue>1</issue>): <fpage>3</fpage>–<lpage>16</lpage>.</mixed-citation></ref><ref id="B29"><mixed-citation xmlns:xlink="http://www.w3.org/1999/xlink" xlink:type="simple">
          <person-group><name name-style="western"><surname>Smit</surname><given-names>FGAM</given-names></name><name name-style="western"><surname>Wright</surname><given-names>AM</given-names></name></person-group> (<year>1978</year>) <source>A list of code numbers of species and subspecies of <tp:taxon-name><tp:taxon-name-part taxon-name-part-type="order">Siphonaptera</tp:taxon-name-part></tp:taxon-name>.</source> <publisher-name>Department of Entomology, British Museum (Natural History)</publisher-name>, <publisher-loc>London</publisher-loc>, <size units="page">49 pp</size>. [mimeographed]</mixed-citation></ref><ref id="B16"><mixed-citation xmlns:xlink="http://www.w3.org/1999/xlink" xlink:type="simple">
          <person-group><name name-style="western"><surname>Lewis</surname><given-names>RE</given-names></name><name name-style="western"><surname>Lewis</surname><given-names>JH</given-names></name></person-group> (<year>1990</year>) <source>Catalogue of invalid genus-group and species-group names in <tp:taxon-name><tp:taxon-name-part taxon-name-part-type="order">Siphonaptera</tp:taxon-name-part></tp:taxon-name> (<tp:taxon-name><tp:taxon-name-part taxon-name-part-type="class">Insecta</tp:taxon-name-part></tp:taxon-name>).</source> <comment>Theses Zoologicae</comment>, <volume>Volume II</volume>, <publisher-name>Koeltz Scientific Books</publisher-name>, <publisher-loc>Koenigstein</publisher-loc>, <size units="page">263 pp</size>. ISBN <isbn>3-87429-302-5</isbn></mixed-citation></ref><ref id="B2"><mixed-citation xmlns:xlink="http://www.w3.org/1999/xlink" xlink:type="simple">
          <person-group><name name-style="western"><surname>Beaucournu</surname><given-names>J-C</given-names></name><name name-style="western"><surname>Fain</surname><given-names>A</given-names></name></person-group> (<year>1983</year>) <article-title>Notes sur les <tp:taxon-name><tp:taxon-name-part taxon-name-part-type="subfamily">Ischnopsyllinae</tp:taxon-name-part></tp:taxon-name> du continent Africain (<tp:taxon-name><tp:taxon-name-part taxon-name-part-type="order">Siphonaptera</tp:taxon-name-part></tp:taxon-name>).</article-title> <source>Revue de Zoologie africaine</source> <volume>97</volume>: <fpage>453</fpage>–<lpage>468</lpage>.</mixed-citation></ref><ref id="B4"><mixed-citation xmlns:xlink="http://www.w3.org/1999/xlink" xlink:type="simple">
          <person-group><name name-style="western"><surname>Beaucournu</surname><given-names>J-C</given-names></name><name name-style="western"><surname>Guiguen</surname><given-names>C</given-names></name></person-group> (<year>1991</year>) <article-title>Liste commentée des puces D’Éthiopie (<tp:taxon-name><tp:taxon-name-part taxon-name-part-type="class">Insecta</tp:taxon-name-part></tp:taxon-name>, <tp:taxon-name><tp:taxon-name-part taxon-name-part-type="order">Siphonaptera</tp:taxon-name-part></tp:taxon-name>).</article-title> <source>Annales de Parasitologie Humaine et Comparee (Paris)</source> <volume>66</volume>: <fpage>126</fpage>–<lpage>133</lpage>. <ext-link xlink:type="simple" ext-link-type="uri" xlink:href="http://www.worldcat.org/title/annales-de-parasitologie-humaine-et-comparee/oclc/1481278">http://www.worldcat.org/title/annales-de-parasitologie-humaine-et-comparee/oclc/1481278</ext-link></mixed-citation></ref><ref id="B6"><mixed-citation xmlns:xlink="http://www.w3.org/1999/xlink" xlink:type="simple">
          <person-group><name name-style="western"><surname>Beaucournu</surname><given-names>J-C</given-names></name><name name-style="western"><surname>Kock</surname><given-names>D</given-names></name></person-group> (<year>1994b</year>) <article-title>Le genre <italic><tp:taxon-name><tp:taxon-name-part taxon-name-part-type="genus">Lagaropsylla</tp:taxon-name-part></tp:taxon-name></italic> Jordan and Rothschild, 1921 (<tp:taxon-name><tp:taxon-name-part taxon-name-part-type="order">Siphonaptera</tp:taxon-name-part></tp:taxon-name>: <tp:taxon-name><tp:taxon-name-part taxon-name-part-type="family">Ischnopsyllidae</tp:taxon-name-part></tp:taxon-name>).</article-title> <source>Annales de la Société Entomologique de France</source> <volume>30</volume>: <fpage>193</fpage>–<lpage>207</lpage>. <ext-link xlink:type="simple" ext-link-type="uri" xlink:href="http://www.biodiversitylibrary.org/bibliography/8188">http://www.biodiversitylibrary.org/bibliography/8188</ext-link></mixed-citation></ref><ref id="B7"><mixed-citation xmlns:xlink="http://www.w3.org/1999/xlink" xlink:type="simple">
          <person-group><name name-style="western"><surname>Beaucournu</surname><given-names>J-C</given-names></name><name name-style="western"><surname>Kock</surname><given-names>D</given-names></name></person-group> (<year>1996</year>) <article-title>Notes sur les <tp:taxon-name><tp:taxon-name-part taxon-name-part-type="subfamily">Ischnopsyllinae</tp:taxon-name-part></tp:taxon-name> du Continent Africain, III. Complements a la repartition des espèce (<tp:taxon-name><tp:taxon-name-part taxon-name-part-type="class">Insecta</tp:taxon-name-part></tp:taxon-name>: <tp:taxon-name><tp:taxon-name-part taxon-name-part-type="order">Siphonaptera</tp:taxon-name-part></tp:taxon-name>: <tp:taxon-name><tp:taxon-name-part taxon-name-part-type="family">Ischnopsyllidae</tp:taxon-name-part></tp:taxon-name>).</article-title> <source>Senckenbergiana biologica</source> <volume>75</volume>: <fpage>163</fpage>–<lpage>169</lpage>. <ext-link xlink:type="simple" ext-link-type="uri" xlink:href="http://www.senckenberg.de/root/index.php?page_id=946">http://www.senckenberg.de/root/index.php?page_id=946</ext-link></mixed-citation></ref><ref id="B1"><mixed-citation xmlns:xlink="http://www.w3.org/1999/xlink" xlink:type="simple">
          <person-group><name name-style="western"><surname>Beaucournu</surname><given-names>J-C</given-names></name></person-group> (<year>2004</year>) <article-title>Catalogue des puces de la Région Afrotropicale (<tp:taxon-name><tp:taxon-name-part taxon-name-part-type="class">Insecta</tp:taxon-name-part></tp:taxon-name>-<tp:taxon-name><tp:taxon-name-part taxon-name-part-type="order">Siphonaptera</tp:taxon-name-part></tp:taxon-name>) (sous-région malgache exclue).</article-title> <source>Beiträge zur Entomologie</source> <volume>54</volume>: <fpage>185</fpage>–<lpage>239</lpage>. <ext-link xlink:type="simple" ext-link-type="uri" xlink:href="http://www.worldcat.org/title/beitrage-zur-entomologie/oclc/1519372">http://www.worldcat.org/title/beitrage-zur-entomologie/oclc/1519372</ext-link></mixed-citation></ref><ref id="B15"><mixed-citation xmlns:xlink="http://www.w3.org/1999/xlink" xlink:type="simple">
          <person-group><name name-style="western"><surname>Lewis</surname><given-names>RE</given-names></name></person-group> (<year>2006</year>) <article-title>A catalog of primary types of bat fleas (<tp:taxon-name><tp:taxon-name-part taxon-name-part-type="order">Siphonaptera</tp:taxon-name-part></tp:taxon-name>: <tp:taxon-name><tp:taxon-name-part taxon-name-part-type="family">Ischnopsyllidae</tp:taxon-name-part></tp:taxon-name>) of the world.</article-title> <source>Bat research news</source> <volume>47</volume>(<issue>3</issue>): <fpage>43</fpage>–<lpage>60</lpage>. <ext-link xlink:type="simple" ext-link-type="uri" xlink:href="http://www.batresearchnews.org">http://www.batresearchnews.org</ext-link></mixed-citation></ref></ref-list></tp:taxon-treatment>
